# Supplementary material for: Smooth muscle-specific MMP17 (MT4-MMP) regulates the intestinal stem cell niche and regeneration after damage
Source: Nat Commun. 2021 Nov 18;12:6741. doi: 10.1038/s41467-021-26904-6 (PMC8602650; doi:10.1038/s41467-021-26904-6)
Supplement: Supplementary file 4 — Supplementary Data 1 [file 41467_2021_26904_MOESM4_ESM.xlsx]

## Sheet: Sheet 1
Table 1:
Gene sets associated with muscle-SN treated SI organoids
geneset	pmid	genes
Repair Nusse	29950724	gm26656, lrg1, ly6a, ido1, anxa10, khdc1a, ubd, socs1, alox15, tat, arl5c, apol10b, iigp1, retnlb, tgtp1, art2a-ps, slc5a5, atg9b, hspa1a, fut2, adm, 4930461g14rik, mx1, cxcl9, nptx2, wtip, isg15, gbp5, trib3, jdp2, igtp, gbp2, phf11d, areg, gbp3, hspa1b, spats2l, ccdc88b, s100a6, pear1, sh3kbp1, zbp1, il33, chac1, slc7a11, inf2, s100a14, gm12250, pdlim7, gm12185, icam1, nlrc5, tead4, b3galt5, sl…
Lgr5 Muñoz	22692129	wee1, tle3, flot2, crocc, scml4, fam13a, psip1, cbx2, slc1a3, nme4, ngef, l3mbtl3, hes1, zmym4, enpp1, grlf1, dpysl5, phgdh, stmn1, zfp280c, rbm38, marcksl1, acss1, hk2, slc25a4, hmgn1, prom1, rrp1b, chek1, mga, fam60a, bcl11a, itga1, zmym3, thumpd2, pbld, fhit, cdca5, gtf2i, polr1e, zfp422, sntb2, esco2, zfp629, insr, bag2, plscr3, uhrf2, slc27a1, dkc1, dock11, trit1, xpc, tia1, mtus1, zfp191, t…
Fetal Mustata	24139799	spp1, gja1, ctgf, basp1, tacstd2, car2, sftpd, mal, clu, wfdc2, msln, vsig1, expi, tubb6, ly6a, syt14l, crip2, anxa1, col4a1, il33, ly6f, sprr1a, lor, col4a2, krt4, igfbp7, akap13, sptssb, ecscr, ivl, gkn1, akr1b8, cdh13, slc45a3, anxa8, 1700007k13rik, acsm3, ppic, anxa3, eda2r, s100a6, ldh2, ly6c, efemp1, ddit4l, pdzk1ip1, ly6d, 2310002j15rik, cugbp2, laptm5, plekhs1, dscr6, hs6st2, slc4a11, ai4…
Yap Gregorieff	26503053	serpinb9b, ly6c1, ggta1, syt8, psca, ctgf, cyp1a1, krt80, msln, tm4sf1, ankrd35, zfp185, il33, wnt7a, plau, ehd2, calcb, hpcal4, akap2, af064781, fgd3, syde1, nid1, mndal, lor, ly6c2, p2rx2, btn1a1, yap1, ildr2, wwc2, edn1, clic3, cryab, syt16, slc25a43, plat, amotl2, arhgap22, fgf15, jub, adam8, ly6a, 39509, unc13d, slc12a4, cdh16, wfdc2, gjb4, cyr61, 2610019f03rik, mtap6, plaur, i830012o16rik, …
CHIR UP Yin	24292484	tnfrsf19, wwtr1, lef1, anxa1, ly6c2, 9430085l16rik, ly6a, apcdd1, ccdc3, wnt10a, thbs1, mcam, ly6d, a930004d18rik, pla2g1b, cyp2c55, slc30a2, arhgap10, mgarp, npl, 1700007k13rik, cetn4, esam, evl, cldn8, tubb6, plagl1, nkd1, kcnj8, adamts7, gsdma, rbms1, adm, bmp8b, areg, acot12, cxcl10, ppil6, cd1d1, chac1, ift57, anxa3, sertad4, jdp2, tnni2, celf2, tenm4, limd2, ass1, eaf2, cldn4, cyp2e1, snn, …
Fetal Yui	29249464	reg3b, reg3g, dcn, col1a2, ai747448, krt14, bgn, gm20317, ecm1, adamdec1, krt17, postn, fn1, myl7, col6a1, krt6a, cxcl2, lrg1, lum, tnf, nos2, efemp1, cxcl9, snora20, igfbp7, krt15, iigp1, igfbp3, akt3, cxcl10, ptgs2, 1600029d21rik, c1s, h2-q5, cxcl5, ly6d, tacstd2, lgals1, ifitm1, mfsd2a, calcb, pla2g2a, sulf2, krtdap, taf1d, h2-ab1, rbp1, ccl11, col12a1, tnfaip3, ltf, tnfsf9, acta2, ier3, erdr1…
