# Supplementary material for: Smooth muscle-specific MMP17 (MT4-MMP) regulates the intestinal stem cell niche and regeneration after damage
Source: Nat Commun. 2021 Nov 18;12:6741. doi: 10.1038/s41467-021-26904-6 (PMC8602650; doi:10.1038/s41467-021-26904-6)
Supplement: Supplementary file 5 — Supplementary Data 2 [file 41467_2021_26904_MOESM5_ESM.xlsx]

## Sheet: Sheet1
Table 2:
List of proteins identified in muscle-SN mass spectrometry. S1, S2 and S3 correspond to muscle-SN samples from 3 different WT mice.
Protein IDs	Protein names	S1 intensity	S2 intensity	S3 intensity	Average intensities
sp|O08638|MYH11_MOUSE;REV__sp|Q8BX05|GLPK5_MOUSE;REV__sp|B2RW38|CFA58_MOUSE	MYH11	523920000000	457310000000	533500000000	504910000000
sp|P58771|TPM1_MOUSE	TPM1	380870000000	413380000000	410630000000	4.01627e+11
sp|P62737|ACTA_MOUSE	ACTA	293590000000	284150000000	343670000000	3.07137e+11
sp|Q8BTM8|FLNA_MOUSE	FLNA	200810000000	173630000000	168900000000	1.81113e+11
sp|Q08091|CNN1_MOUSE	CNN1	154580000000	129000000000	132340000000	138640000000
sp|P31001|DESM_MOUSE	DESM	80906000000	68197000000	85004000000	7.80357e+10
sp|Q70IV5|SYNEM_MOUSE	SYNEM	74234000000	54145000000	63242000000	6.38737e+10
sp|P37804|TAGL_MOUSE	TAGL	112490000000	65759000000	51720000000	7.66563e+10
sp|P97315|CSRP1_MOUSE	CSRP1	59168000000	57048000000	42118000000	52778000000
sp|Q6PDN3|MYLK_MOUSE	MYLK	49504000000	44542000000	39182000000	4.44093e+10
sp|P20152|VIME_MOUSE;CON__Q61726;sp|Q9ERE2|KRT81_MOUSE;sp|P97861|KRT86_MOUSE;CON__O43790;CON__Q6NT21;CON__P78385;sp|Q6IMF0|KRT87_MOUSE;CON__Q14533;sp|Q9Z2T6|KRT85_MOUSE;CON__P78386;CON__Q8N1N4-2;CON__Q7RTT2	VIME	54644000000	34557000000	33766000000	40989000000
sp|P26039|TLN1_MOUSE	TLN1	43947000000	33749000000	33346000000	37014000000
sp|O54724|CAVN1_MOUSE	CAVN1	30776000000	23202000000	27863000000	2.72803e+10
sp|Q60605|MYL6_MOUSE;sp|Q8CI43|MYL6B_MOUSE	MYL6	22290000000	22975000000	25636000000	2.36337e+10
sp|P63260|ACTG_MOUSE	ACTG	19319000000	17522000000	21690000000	1.95103e+10
sp|Q9DBR7|MYPT1_MOUSE	MYPT1	27001000000	21629000000	20672000000	2.31007e+10
sp|P63017|HSP7C_MOUSE	HSP7C	34716000000	20325000000	20019000000	25020000000
sp|Q8BVA4|LMOD1_MOUSE	LMOD1	25227000000	18179000000	19660000000	21022000000
sp|P21107|TPM3_MOUSE	TPM3	17950000000	18091000000	19145000000	1.83953e+10
sp|Q6IRU2|TPM4_MOUSE	TPM4	13497000000	17439000000	17408000000	1.61147e+10
sp|Q9WUM4|COR1C_MOUSE;sp|Q920M5|CORO6_MOUSE	COR1C	20778000000	16175000000	16126000000	17693000000
sp|Q9QXS1|PLEC_MOUSE	PLEC	24665000000	15053000000	15421000000	1.83797e+10
sp|Q91YE8|SYNP2_MOUSE	SYNP2	17200000000	11955000000	14535000000	1.45633e+10
sp|P48678|LMNA_MOUSE	LMNA	21550000000	13595000000	13924000000	1.63563e+10
sp|Q62417|SRBS1_MOUSE	SRBS1	14316000000	10728000000	12359000000	1.24677e+10
sp|Q64727|VINC_MOUSE	VINC	14560000000	10089000000	10038000000	1.15623e+10
sp|Q8CE72|CPLN1_MOUSE	CPLN1	12533000000	8565900000	8689500000	9.92947e+09
sp|Q01853|TERA_MOUSE	TERA	12583000000	8351800000	8258900000	9.73123e+09
sp|Q8VDD5|MYH9_MOUSE	MYH9	8342700000	7913200000	8194600000	8.15017e+09
sp|Q7TPR4|ACTN1_MOUSE	ACTN1	11690000000	7190700000	8135200000	9005300000
sp|Q8BG95|MYPT2_MOUSE	MYPT2	10189000000	8340600000	8035900000	8.85517e+09
sp|Q8BFW7|LPP_MOUSE	LPP	11922000000	9369000000	8021000000	9.77067e+09
sp|Q63918|CAVN2_MOUSE	CAVN2	7627300000	5712300000	7023900000	6.78783e+09
sp|P14602|HSPB1_MOUSE	HSPB1	12448000000	7626600000	6601800000	8.89213e+09
sp|Q8VHX6|FLNC_MOUSE	FLNC	9044400000	6118800000	6434100000	7199100000
sp|Q80X19|COEA1_MOUSE	COEA1	9055200000	6903200000	6354700000	7437700000
sp|P07724|ALBU_MOUSE	ALBU	9897400000	10029000000	6351200000	8759200000
sp|P16045|LEG1_MOUSE	LEG1	6208300000	4725600000	6115600000	5.68317e+09
sp|P60710|ACTB_MOUSE	ACTB	5916500000	4773300000	6025500000	5.57177e+09
sp|P99027|RLA2_MOUSE	RLA2	4656500000	5014700000	5886400000	5.18587e+09
sp|P26041|MOES_MOUSE	MOES	14617000000	9590200000	5838200000	1.00151e+10
sp|O88569|ROA2_MOUSE	ROA2	6982200000	4369400000	5817500000	5.72303e+09
sp|Q04447|KCRB_MOUSE	KCRB	14653000000	9894800000	5569700000	1.00392e+10
sp|P40124|CAP1_MOUSE	CAP1	9514300000	8302800000	5354800000	7.72397e+09
sp|Q8K4L3|SVIL_MOUSE	SVIL	6762300000	4486200000	4977400000	5.40863e+09
sp|Q3TJD7|PDLI7_MOUSE	PDLI7	7024400000	4115900000	4735900000	5.29207e+09
sp|Q921U8|SMTN_MOUSE	SMTN	6437200000	4385300000	4665200000	5.16257e+09
sp|P27546|MAP4_MOUSE	MAP4	7674500000	5337600000	4141500000	5.71787e+09
sp|P11499|HS90B_MOUSE	HS90B	8406400000	4386000000	4027600000	5.60667e+09
sp|Q91VJ2|CAVN3_MOUSE	CAVN3	4534100000	2922600000	3922100000	3.79293e+09
sp|Q61696|HS71A_MOUSE;sp|P17879|HS71B_MOUSE	HS71A	4496400000	3515800000	3892000000	3.96807e+09
sp|P97447|FHL1_MOUSE	FHL1	9355300000	6431000000	3748700000	6.51167e+09
sp|Q9CQ19|MYL9_MOUSE	MYL9	3940500000	2854700000	3445300000	3413500000
sp|P08249|MDHM_MOUSE	MDHM	4053400000	2407500000	3245400000	3.23543e+09
sp|P17182|ENOA_MOUSE	ENOA	7585200000	6332900000	3141900000	5.68667e+09
sp|Q64433|CH10_MOUSE	CH10	2991000000	2518000000	3137600000	2882200000
sp|Q9R0P5|DEST_MOUSE	DEST	9412300000	5346800000	3067600000	5.94223e+09
sp|P09405|NUCL_MOUSE	NUCL	2876800000	2435300000	2910200000	2.74077e+09
sp|Q62261|SPTB2_MOUSE	SPTB2	4167200000	2263500000	2896100000	3.10893e+09
sp|P63101|1433Z_MOUSE	1433Z	7548800000	3031200000	2895000000	4.49167e+09
sp|Q3UTJ2|SRBS2_MOUSE	SRBS2	2413500000	1840800000	2674900000	2.30973e+09
sp|P15806|TFE2_MOUSE	TFE2	5616600000	41092000	2620200000	2.7593e+09
sp|O88342|WDR1_MOUSE	WDR1	6385600000	3555400000	2582900000	4.17463e+09
sp|Q8BZF8|PGM5_MOUSE	PGM5	2948300000	1715300000	2563600000	2.40907e+09
sp|P15331|PERI_MOUSE	PERI	2399300000	1784600000	2526000000	2.23663e+09
sp|P49817|CAV1_MOUSE;sp|P51637|CAV3_MOUSE	CAV1	1345100000	2806500000	2476200000	2.20927e+09
sp|Q99PL5|RRBP1_MOUSE	RRBP1	4200700000	1855400000	2451100000	2.83573e+09
sp|Q01730|RSU1_MOUSE	RSU1	3135000000	2162400000	2411600000	2.56967e+09
sp|P43274|H14_MOUSE	H14	1247400000	2955200000	2324300000	2.17563e+09
sp|P14733|LMNB1_MOUSE	LMNB1	2296400000	1327400000	2246500000	1.95677e+09
sp|P16546|SPTN1_MOUSE	SPTN1	3004700000	1814800000	2243100000	2354200000
sp|P51885|LUM_MOUSE;CON__Q05443	LUM	3769800000	3401400000	2227500000	3132900000
sp|P18760|COF1_MOUSE	COF1	6182500000	3631300000	1915800000	3.90987e+09
sp|Q9EPC1|PARVA_MOUSE	PARVA	2231700000	2058800000	1898900000	2.06313e+09
sp|Q61627|GRID1_MOUSE	GRID1	3651200000	2105500000	1872400000	2.54303e+09
sp|Q9ET54|PALLD_MOUSE	PALLD	3172700000	2321200000	1829200000	2.44103e+09
sp|Q60864|STIP1_MOUSE	STIP1	2268200000	2545500000	1790100000	2.20127e+09
sp|P14873|MAP1B_MOUSE	MAP1B	2363800000	1339900000	1737500000	1.81373e+09
sp|P10126|EF1A1_MOUSE	EF1A1	2205000000	1304800000	1654700000	1721500000
sp|P35700|PRDX1_MOUSE	PRDX1	3202800000	2135500000	1625300000	2321200000
sp|P09602|HMGN2_MOUSE	HMGN2	1882900000	1951400000	1623500000	1.81927e+09
sp|Q8BFZ3|ACTBL_MOUSE	ACTBL	1839000000	1488700000	1619500000	1.64907e+09
sp|Q8BG05|ROA3_MOUSE	ROA3	2054200000	1265500000	1571400000	1.63037e+09
sp|Q99KI0|ACON_MOUSE	ACON	2491600000	1838600000	1543500000	1957900000
sp|P02468|LAMC1_MOUSE;sp|Q9R0B6|LAMC3_MOUSE	LAMC1	1728700000	1355700000	1488300000	1.52423e+09
sp|P27773|PDIA3_MOUSE	PDIA3	1723900000	1136700000	1409400000	1.42333e+09
sp|Q9CQV8|1433B_MOUSE	1433B	4199700000	1877800000	1405500000	2.49433e+09
sp|P09411|PGK1_MOUSE;sp|P09041|PGK2_MOUSE	PGK1	2320600000	1865800000	1405200000	1.86387e+09
sp|Q922J3|CLIP1_MOUSE	CLIP1	1271000000	1788800000	1340300000	1466700000
sp|Q6IRU5|CLCB_MOUSE	CLCB	1212900000	1240600000	1302000000	1.25183e+09
sp|Q3UW53|NIBA1_MOUSE	NIBA1	3456100000	1744000000	1294400000	2.16483e+09
sp|P05064|ALDOA_MOUSE	ALDOA	2629800000	1813800000	1273300000	1.90563e+09
sp|O70209|PDLI3_MOUSE	PDLI3	3778400000	1748200000	1262900000	2.26317e+09
sp|O08553|DPYL2_MOUSE	DPYL2	2828600000	1242600000	1255300000	1775500000
sp|Q9DAW9|CNN3_MOUSE	CNN3	1360900000	958830000	1219600000	1.17978e+09
sp|P62141|PP1B_MOUSE;sp|P63087|PP1G_MOUSE	PP1B	2097700000	1315700000	1217800000	1.54373e+09
sp|Q99KJ8|DCTN2_MOUSE	DCTN2	1584300000	1451400000	1212200000	1.41597e+09
sp|P01942|HBA_MOUSE	HBA	2189900000	1712300000	1208000000	1703400000
sp|P47962|RL5_MOUSE	RL5	1230600000	778400000	1179900000	1.06297e+09
sp|P68372|TBB4B_MOUSE;sp|Q9D6F9|TBB4A_MOUSE	TBB4B	2987400000	1712900000	1174200000	1.95817e+09
sp|Q61937|NPM_MOUSE	NPM	768840000	1027000000	1162800000	9.86213e+08
sp|Q3UMT1|PP12C_MOUSE	PP12C	2158900000	1362500000	1162600000	1.56133e+09
sp|Q61316|HSP74_MOUSE	HSP74	2940600000	1491400000	1156200000	1.86273e+09
sp|P07901|HS90A_MOUSE	HS90A	2836400000	1258200000	1083800000	1.72613e+09
sp|Q3URD3|SLMAP_MOUSE	SLMAP	1565600000	1257800000	1058100000	1.29383e+09
sp|Q9CRB6|TPPP3_MOUSE	TPPP3	1758600000	1221400000	1053400000	1.34447e+09
sp|P35979|RL12_MOUSE	RL12	1038700000	1022100000	1038400000	1.03307e+09
sp|Q99P72|RTN4_MOUSE	RTN4	1389100000	809180000	1033400000	1.07723e+09
sp|O55131|SEPT7_MOUSE	39326	1384900000	1262000000	1026600000	1224500000
sp|P10922|H10_MOUSE	H10	1188100000	998450000	1024400000	1.07032e+09
sp|P20029|BIP_MOUSE	BIP	1898200000	735170000	1018500000	1217290000
sp|Q62000|MIME_MOUSE	MIME	957240000	626020000	1014100000	8.65787e+08
sp|P06151|LDHA_MOUSE	LDHA	1830300000	1582300000	988690000	1.4671e+09
sp|Q62219|TGFI1_MOUSE	TGFI1	2562100000	1555700000	983580000	1700460000
sp|P16858|G3P_MOUSE	G3P	2526500000	1875100000	982980000	1794860000
sp|P62858|RS28_MOUSE	RS28	1202500000	750810000	975540000	9.76283e+08
sp|P08207|S10AA_MOUSE	S10AA	1684200000	938600000	942420000	1.18841e+09
sp|Q02819|NUCB1_MOUSE	NUCB1	2276000000	592350000	939640000	1269330000
sp|Q8CIB5|FERM2_MOUSE	FERM2	1719800000	1318600000	910560000	1316320000
sp|Q925B0|PAWR_MOUSE	PAWR	617690000	842240000	886100000	782010000
sp|Q61029|LAP2B_MOUSE;sp|Q61033|LAP2A_MOUSE	LAP2B	726670000	551730000	885880000	7.21427e+08
sp|Q8VEK3|HNRPU_MOUSE	HNRPU	1202400000	660800000	885700000	916300000
sp|P52480|KPYM_MOUSE	KPYM	1933200000	1130500000	883360000	1.31569e+09
sp|Q91W90|TXND5_MOUSE	TXND5	583620000	473540000	882990000	6.46717e+08
sp|P17742|PPIA_MOUSE	PPIA	3006800000	1096500000	866440000	1656580000
sp|P56391|CX6B1_MOUSE	CX6B1	656080000	628580000	866410000	7.17023e+08
sp|Q99JI1|MSTN1_MOUSE	MSTN1	1550500000	1293400000	862770000	1.23556e+09
sp|O08788|DCTN1_MOUSE	DCTN1	1113900000	936910000	859900000	9.70237e+08
sp|Q3UJF0|GPR55_MOUSE	GPR55	1368400000	2030400000	852750000	1.41718e+09
sp|P35564|CALX_MOUSE	CALX	1890900000	853520000	842800000	1195740000
sp|Q9ET78|JPH2_MOUSE	JPH2	1004500000	705130000	834520000	848050000
sp|P11531|DMD_MOUSE;sp|Q05AA6|DRP2_MOUSE	DMD	1043000000	734350000	826760000	8.68037e+08
sp|Q9WVA4|TAGL2_MOUSE	TAGL2	2231800000	1615300000	822420000	1.55651e+09
sp|Q6P6L0|FIL1L_MOUSE	FIL1L	1111200000	686670000	821800000	8.73223e+08
sp|P70271|PDLI4_MOUSE	PDLI4	1493200000	838950000	819310000	1.05049e+09
sp|P56480|ATPB_MOUSE	ATPB	1004200000	524820000	809740000	7.79587e+08
sp|Q9JHU4|DYHC1_MOUSE	DYHC1	1110200000	682250000	787350000	8.59933e+08
sp|Q9CYT6|CAP2_MOUSE	CAP2	1265100000	1074700000	784390000	1.0414e+09
sp|Q8BWT1|THIM_MOUSE	THIM	1204500000	705130000	780790000	8.96807e+08
sp|Q9WTX5|SKP1_MOUSE	SKP1	968790000	837230000	779820000	8.61947e+08
sp|P53026|RL10A_MOUSE	RL10A	1039500000	794940000	777600000	870680000
sp|Q99020|ROAA_MOUSE	ROAA	1012100000	588900000	770650000	790550000
sp|P21619|LMNB2_MOUSE	LMNB2	802040000	386560000	756510000	648370000
sp|P97351|RS3A_MOUSE	RS3A	646360000	559560000	716440000	6.40787e+08
sp|P42208|SEPT2_MOUSE	37500	1163000000	715200000	715040000	8.64413e+08
sp|O35143|ATIF1_MOUSE	ATIF1	519390000	678040000	714020000	637150000
sp|Q0VB26|TEX26_MOUSE	TEX26	183110000	201030000	713200000	365780000
sp|Q9Z204|HNRPC_MOUSE	HNRPC	812890000	554200000	709240000	692110000
sp|P45591|COF2_MOUSE	COF2	1386700000	1070800000	661630000	1039710000
sp|Q9DCT8|CRIP2_MOUSE	CRIP2	889880000	1011600000	659960000	8.53813e+08
sp|Q61595|KTN1_MOUSE	KTN1	918080000	578450000	658620000	7.18383e+08
sp|Q9WTQ5|AKA12_MOUSE	AKA12	1017900000	807630000	654860000	8.26797e+08
sp|P56395|CYB5_MOUSE	CYB5	677270000	623050000	654270000	651530000
sp|P97927|LAMA4_MOUSE	LAMA4	952960000	545720000	653940000	717540000
sp|P47226|TES_MOUSE	TES	654930000	684030000	651040000	6.63333e+08
sp|Q8VHY0|CSPG4_MOUSE	CSPG4	1059000000	665910000	644040000	789650000
sp|Q8R2Y2|MUC18_MOUSE	MUC18	1015900000	588860000	642980000	7.49247e+08
sp|P47757|CAPZB_MOUSE	CAPZB	589430000	424400000	639950000	551260000
sp|Q8BH64|EHD2_MOUSE	EHD2	1294100000	779790000	635850000	9.03247e+08
sp|P68254|1433T_MOUSE	1433T	1871300000	818920000	628030000	1.10608e+09
sp|P47955|RLA1_MOUSE	RLA1	884490000	510660000	627970000	6.74373e+08
sp|Q7TPW1|NEXN_MOUSE	NEXN	862990000	637950000	624380000	708440000
sp|Q8QZT1|THIL_MOUSE	THIL	519190000	510140000	624020000	5.51117e+08
sp|Q9JLV1|BAG3_MOUSE	BAG3	1565300000	456740000	616400000	879480000
sp|P10493|NID1_MOUSE	NID1	331470000	305320000	613800000	4.16863e+08
sp|P47754|CAZA2_MOUSE	CAZA2	610760000	479330000	608960000	566350000
sp|O88487|DC1I2_MOUSE;sp|O88485|DC1I1_MOUSE	DC1I2	772970000	628430000	585870000	6.62423e+08
sp|Q8C1B7|SEP11_MOUSE	40787	593500000	648090000	583830000	6.08473e+08
sp|P97807|FUMH_MOUSE	FUMH	840100000	553890000	582720000	6.58903e+08
sp|P70168|IMB1_MOUSE	IMB1	900570000	622780000	572570000	698640000
sp|Q8BKC5|IPO5_MOUSE	IPO5	1216900000	732070000	551670000	8.33547e+08
sp|P11679|K2C8_MOUSE	K2C8	413290000	135110000	541160000	3.63187e+08
sp|P57780|ACTN4_MOUSE	ACTN4	772870000	475170000	540230000	596090000
sp|Q9QYR6|MAP1A_MOUSE	MAP1A	761710000	446320000	529460000	5.79163e+08
sp|O70251|EF1B_MOUSE	EF1B	985920000	646000000	521010000	7.17643e+08
sp|O88492|PLIN4_MOUSE	PLIN4	1993800000	955160000	513320000	1.15409e+09
sp|P11627|L1CAM_MOUSE	L1CAM	377700000	283170000	511220000	3.90697e+08
sp|Q62188|DPYL3_MOUSE;sp|P97427|DPYL1_MOUSE	DPYL3	976900000	642400000	510520000	709940000
sp|Q8CGP6|H2A1H_MOUSE;sp|C0HKE6|H2A1I_MOUSE;sp|C0HKE1|H2A1B_MOUSE;sp|Q8CGP7|H2A1K_MOUSE;sp|Q8CGP5|H2A1F_MOUSE;sp|Q8BFU2|H2A3_MOUSE;sp|C0HKE8|H2A1O_MOUSE;sp|C0HKE9|H2A1P_MOUSE;sp|C0HKE5|H2A1G_MOUSE;sp|Q8R1M2|H2AJ_MOUSE;sp|C0HKE4|H2A1E_MOUSE;sp|C0HKE3|H2A1D_MOUSE;sp|C0HKE2|H2A1C_MOUSE;sp|C0HKE7|H2A1N_MOUSE;sp|Q6GSS7|H2A2A_MOUSE;sp|Q64523|H2A2C_MOUSE;sp|P27661|H2AX_MOUSE	H2A1H	348300000	349860000	508530000	402230000
sp|Q9D8E6|RL4_MOUSE	RL4	590000000	253100000	498840000	4.47313e+08
sp|Q3UGC7|EI3JA_MOUSE;sp|Q66JS6|EI3JB_MOUSE	EI3JA	891500000	639520000	496720000	6.75913e+08
sp|P05213|TBA1B_MOUSE;sp|P68369|TBA1A_MOUSE;sp|P68373|TBA1C_MOUSE;sp|P05214|TBA3_MOUSE;sp|P68368|TBA4A_MOUSE;sp|Q9JJZ2|TBA8_MOUSE	TBA1B	648300000	512660000	494720000	5.51893e+08
sp|P62627|DLRB1_MOUSE	DLRB1	755840000	520090000	492340000	5.89423e+08
sp|Q91WK0|LRRF2_MOUSE	LRRF2	558740000	402380000	482300000	481140000
sp|Q9D0K2|SCOT1_MOUSE	SCOT1	579580000	448320000	477520000	5.01807e+08
sp|P17156|HSP72_MOUSE	HSP72	423270000	767300000	472990000	554520000
sp|P17751|TPIS_MOUSE	TPIS	1541000000	843820000	468890000	9.51237e+08
sp|P61982|1433G_MOUSE	1433G	1025000000	549720000	465230000	6.79983e+08
sp|Q62523|ZYX_MOUSE	ZYX	1188100000	616120000	459770000	7.54663e+08
sp|P08113|ENPL_MOUSE	ENPL	626350000	314550000	449740000	4.63547e+08
sp|P15864|H12_MOUSE;sp|Q07133|H1T_MOUSE	H12	508630000	778020000	449660000	578770000
sp|P70663|SPRL1_MOUSE	SPRL1	1721700000	700110000	447300000	956370000
sp|P23116|EIF3A_MOUSE	EIF3A	731920000	451920000	442250000	542030000
sp|P63323|RS12_MOUSE	RS12	565490000	385370000	433960000	4.61607e+08
sp|P16125|LDHB_MOUSE	LDHB	966160000	537000000	432140000	645100000
sp|Q8CG03|PDE5A_MOUSE	PDE5A	626180000	701220000	428500000	585300000
sp|Q68FD5|CLH1_MOUSE	CLH1	471010000	393730000	419950000	428230000
sp|P63254|CRIP1_MOUSE	CRIP1	1133400000	353970000	414000000	633790000
sp|P82347|SGCD_MOUSE	SGCD	426220000	460810000	413870000	4.33633e+08
sp|Q9JKS4|LDB3_MOUSE	LDB3	572490000	377920000	411080000	453830000
sp|O08749|DLDH_MOUSE	DLDH	374060000	451650000	409830000	4.11847e+08
sp|Q61292|LAMB2_MOUSE	LAMB2	376840000	472070000	406720000	4.18543e+08
sp|P80315|TCPD_MOUSE	TCPD	842150000	505470000	406570000	584730000
sp|A2AJI0|MA7D1_MOUSE	MA7D1	895940000	372770000	402830000	557180000
sp|P63158|HMGB1_MOUSE	HMGB1	1036800000	681170000	400800000	7.06257e+08
sp|Q9Z0P4|PALM_MOUSE	PALM	803610000	395300000	390560000	5.29823e+08
sp|Q9QXS6|DREB_MOUSE	DREB	654910000	509330000	390250000	5.18163e+08
sp|P08228|SODC_MOUSE	SODC	1080700000	567300000	381680000	676560000
sp|Q9DBJ1|PGAM1_MOUSE;sp|O70250|PGAM2_MOUSE	PGAM1	953040000	606140000	378050000	6.45743e+08
sp|Q9D832|DNJB4_MOUSE;sp|Q9QYJ3|DNJB1_MOUSE	DNJB4	478480000	334810000	374130000	3.95807e+08
sp|O55222|ILK_MOUSE	ILK	440490000	359670000	372560000	3.90907e+08
sp|P47911|RL6_MOUSE	RL6	519540000	131820000	372360000	341240000
sp|P21981|TGM2_MOUSE	TGM2	416680000	190010000	370660000	3.25783e+08
sp|P14152|MDHC_MOUSE	MDHC	1373300000	663480000	368600000	8.01793e+08
sp|P70336|ROCK2_MOUSE	ROCK2	525860000	459540000	364980000	4.50127e+08
sp|P57776|EF1D_MOUSE	EF1D	460140000	376900000	363050000	400030000
sp|O08585|CLCA_MOUSE	CLCA	162100000	403800000	362240000	309380000
sp|Q99JI6|RAP1B_MOUSE	RAP1B	481260000	293440000	358940000	377880000
sp|Q6PDM2|SRSF1_MOUSE	SRSF1	327220000	312910000	357010000	332380000
sp|P28656|NP1L1_MOUSE	NP1L1	463310000	409110000	354590000	4.09003e+08
sp|P99029|PRDX5_MOUSE	PRDX5	418780000	363650000	353030000	3.78487e+08
sp|P26043|RADI_MOUSE	RADI	549760000	461800000	346550000	4.52703e+08
sp|Q99PT1|GDIR1_MOUSE	GDIR1	1911200000	447950000	341750000	900300000
sp|P10639|THIO_MOUSE	THIO	565270000	230140000	341380000	378930000
sp|P09103|PDIA1_MOUSE	PDIA1	454470000	264010000	338460000	3.52313e+08
sp|Q3UZ39|LRRF1_MOUSE	LRRF1	268220000	301880000	337570000	3.02557e+08
sp|P83940|ELOC_MOUSE	ELOC	400910000	325190000	336840000	3.54313e+08
sp|Q7TMK9|HNRPQ_MOUSE	HNRPQ	290550000	160880000	335910000	2.62447e+08
sp|P40142|TKT_MOUSE	TKT	1011200000	462360000	328490000	6.00683e+08
sp|Q9WV32|ARC1B_MOUSE	ARC1B	207940000	378440000	325140000	303840000
sp|Q99LX0|PARK7_MOUSE	PARK7	742430000	551530000	319430000	5.37797e+08
sp|Q62009|POSTN_MOUSE;CON__Q2KJC7	POSTN	348300000	455100000	315720000	373040000
sp|P02088|HBB1_MOUSE;sp|P02089|HBB2_MOUSE;sp|P02104|HBE_MOUSE;CON__Q3SX09	HBB1	515140000	297180000	314080000	3.75467e+08
sp|O70318|E41L2_MOUSE;sp|P48193|41_MOUSE	E41L2	536890000	270110000	313540000	3.73513e+08
sp|Q9WUX5|MRVI1_MOUSE	MRVI1	519350000	221190000	313480000	351340000
sp|P20108|PRDX3_MOUSE	PRDX3	547970000	245720000	313170000	3.68953e+08
sp|Q91WK2|EIF3H_MOUSE	EIF3H	567060000	257920000	312400000	3.79127e+08
sp|P62821|RAB1A_MOUSE	RAB1A	635110000	473260000	308800000	472390000
sp|P35385|HSPB7_MOUSE	HSPB7	379330000	317860000	306790000	334660000
sp|Q76MZ3|2AAA_MOUSE	2AAA	671590000	407060000	306460000	4.61703e+08
sp|Q60668|HNRPD_MOUSE	HNRPD	568440000	323350000	305300000	399030000
sp|Q9QY76|VAPB_MOUSE	VAPB	461500000	227410000	300100000	329670000
sp|Q61699|HS105_MOUSE	HS105	809640000	496560000	295180000	5.33793e+08
sp|O35887|CALU_MOUSE	CALU	524300000	294880000	294590000	3.71257e+08
sp|Q6PDL0|DC1L2_MOUSE	DC1L2	507250000	314760000	294240000	3.72083e+08
sp|P62962|PROF1_MOUSE	PROF1	871940000	448090000	294020000	5.38017e+08
sp|Q2KN98|CYTSA_MOUSE	CYTSA	320880000	183200000	292900000	265660000
sp|P26350|PTMA_MOUSE	PTMA	461300000	268790000	288600000	3.39563e+08
sp|Q9QYC0|ADDA_MOUSE	ADDA	246830000	220080000	282320000	2.49743e+08
sp|Q9EQU5|SET_MOUSE	SET	784360000	351980000	281460000	472600000
sp|Q60598|SRC8_MOUSE	SRC8	361100000	294860000	278310000	3.11423e+08
sp|P19973|LSP1_MOUSE	LSP1	212930000	295740000	277060000	261910000
sp|Q8BHC0|LYVE1_MOUSE	LYVE1	243470000	210170000	275810000	243150000
sp|P20065|TYB4_MOUSE	TYB4	1231700000	488110000	273020000	6.64277e+08
sp|Q60675|LAMA2_MOUSE	LAMA2	699630000	323450000	272200000	431760000
sp|O70400|PDLI1_MOUSE	PDLI1	373010000	138350000	270630000	2.60663e+08
sp|P43276|H15_MOUSE	H15	202050000	248830000	269740000	2.40207e+08
sp|P68510|1433F_MOUSE	1433F	1515100000	357750000	269290000	7.14047e+08
sp|Q9Z2D6|MECP2_MOUSE	MECP2	294160000	260520000	266770000	2.73817e+08
sp|P80314|TCPB_MOUSE	TCPB	487470000	290630000	265430000	3.47843e+08
sp|P80316|TCPE_MOUSE	TCPE	444720000	395580000	261770000	3.67357e+08
sp|Q8BL66|EEA1_MOUSE	EEA1	543120000	342910000	255420000	3.80483e+08
sp|P26443|DHE3_MOUSE	DHE3	257040000	231670000	252030000	2.46913e+08
sp|Q91ZJ5|UGPA_MOUSE	UGPA	598010000	459690000	251590000	436430000
sp|P63268|ACTH_MOUSE	ACTH	418020000	231130000	251410000	3.00187e+08
sp|Q61207|SAP_MOUSE	SAP	306610000	253160000	249240000	269670000
sp|P14148|RL7_MOUSE	RL7	291330000	132020000	246890000	2.23413e+08
sp|Q9D554|SF3A3_MOUSE	SF3A3	208240000	163920000	245740000	2.05967e+08
sp|P63168|DYL1_MOUSE	DYL1	446540000	312660000	244460000	3.34553e+08
sp|Q6URW6|MYH14_MOUSE	MYH14	209120000	201000000	241260000	2.17127e+08
sp|Q9D172|GAL3A_MOUSE	GAL3A	298710000	143790000	237700000	2.26733e+08
sp|Q9JL35|HMGN5_MOUSE	HMGN5	592660000	304140000	236240000	377680000
sp|P62751|RL23A_MOUSE	RL23A	280620000	77859000	235690000	1.98056e+08
sp|O89053|COR1A_MOUSE	COR1A	247890000	262560000	235110000	248520000
sp|P82349|SGCB_MOUSE	SGCB	330150000	133360000	231580000	2.31697e+08
sp|Q9CQR2|RS21_MOUSE	RS21	482460000	224700000	231190000	3.12783e+08
sp|Q8CGP2|H2B1P_MOUSE;sp|Q8CGP1|H2B1K_MOUSE;sp|Q6ZWY9|H2B1C_MOUSE;sp|Q64525|H2B2B_MOUSE;sp|Q64478|H2B1H_MOUSE;sp|Q64475|H2B1B_MOUSE;sp|P10854|H2B1M_MOUSE;sp|P10853|H2B1F_MOUSE;sp|P70696|H2B1A_MOUSE;sp|Q9D2U9|H2B3A_MOUSE;sp|Q8CGP0|H2B3B_MOUSE;sp|Q64524|H2B2E_MOUSE	H2B1P	249140000	187650000	227250000	2.21347e+08
sp|Q99JW4|LIMS1_MOUSE	LIMS1	444100000	301080000	227020000	3.24067e+08
sp|Q80UG5|SEPT9_MOUSE	40057	368590000	242060000	227000000	2.79217e+08
sp|P70460|VASP_MOUSE	VASP	504450000	214940000	226490000	3.15293e+08
sp|Q99L45|IF2B_MOUSE	IF2B	357700000	321620000	225030000	301450000
sp|O54931|AKAP2_MOUSE	AKAP2	563330000	701710000	223640000	4.96227e+08
sp|P63242|IF5A1_MOUSE;sp|Q8BGY2|IF5A2_MOUSE	IF5A1	944240000	328190000	223610000	498680000
sp|O08579|EMD_MOUSE	EMD	287320000	153120000	223340000	221260000
sp|Q9CQE8|RTRAF_MOUSE	RTRAF	200930000	150110000	223240000	1.91427e+08
sp|Q9CZU6|CISY_MOUSE	CISY	449340000	236740000	220590000	3.02223e+08
sp|Q9WTP6|KAD2_MOUSE	KAD2	277480000	223650000	218440000	2.39857e+08
sp|P62880|GBB2_MOUSE	GBB2	140350000	229060000	217360000	195590000
sp|Q61598|GDIB_MOUSE	GDIB	445670000	286410000	216160000	316080000
sp|Q9DBC7|KAP0_MOUSE	KAP0	596920000	328480000	215710000	380370000
sp|Q03265|ATPA_MOUSE	ATPA	469350000	311550000	214120000	3.31673e+08
sp|Q61171|PRDX2_MOUSE	PRDX2	705170000	477300000	212790000	4.65087e+08
sp|Q05BC3|EMAL1_MOUSE	EMAL1	639390000	228130000	212710000	3.60077e+08
sp|P02469|LAMB1_MOUSE	LAMB1	127980000	117510000	207990000	151160000
sp|P51125|ICAL_MOUSE	ICAL	591580000	532350000	205820000	443250000
sp|Q61879|MYH10_MOUSE	MYH10	402300000	215570000	205720000	274530000
sp|P47753|CAZA1_MOUSE	CAZA1	318970000	168810000	203610000	2.30463e+08
sp|Q8VIJ6|SFPQ_MOUSE	SFPQ	258870000	154740000	203170000	2.05593e+08
sp|P42932|TCPQ_MOUSE	TCPQ	344500000	238220000	202910000	2.61877e+08
sp|Q9JMG7|HDGR3_MOUSE	HDGR3	365140000	208100000	200800000	2.58013e+08
sp|Q9EQS3|MYCBP_MOUSE	MYCBP	197380000	225250000	199520000	2.07383e+08
sp|P14211|CALR_MOUSE	CALR	854300000	364790000	199490000	472860000
sp|P58252|EF2_MOUSE	EF2	752260000	429200000	199300000	4.60253e+08
sp|P46660|AINX_MOUSE	AINX	185360000	98309000	198380000	160683000
sp|Q6Q477|AT2B4_MOUSE	AT2B4	451360000	165780000	198070000	2.71737e+08
sp|P28654|PGS2_MOUSE	PGS2	415350000	218720000	197160000	2.77077e+08
sp|Q9QYB5|ADDG_MOUSE	ADDG	162940000	202600000	194960000	1.86833e+08
sp|Q3UHX2|HAP28_MOUSE	HAP28	577540000	300720000	193420000	3.57227e+08
sp|Q9Z0F7|SYUG_MOUSE	SYUG	232050000	301790000	192410000	2.42083e+08
sp|Q03173|ENAH_MOUSE	ENAH	440640000	98218000	188430000	2.42429e+08
sp|Q9R1T4|SEPT6_MOUSE	38961	249320000	114080000	187890000	1.83763e+08
sp|P70232|NCHL1_MOUSE	NCHL1	144560000	158640000	184920000	1.62707e+08
sp|P10649|GSTM1_MOUSE;sp|Q80W21|GSTM7_MOUSE;sp|P15626|GSTM2_MOUSE	GSTM1	594300000	199690000	183440000	325810000
sp|P32261|ANT3_MOUSE	ANT3	551280000	200340000	181680000	311100000
sp|Q91YN9|BAG2_MOUSE	BAG2	422060000	230610000	180730000	277800000
sp|Q8R2G4|NAR3_MOUSE	NAR3	73995000	107320000	178810000	1.20042e+08
sp|Q9QXZ0|MACF1_MOUSE	MACF1	442830000	199060000	177980000	273290000
sp|Q06185|ATP5I_MOUSE	ATP5I	201110000	171160000	176620000	1.82963e+08
sp|Q99MN1|SYK_MOUSE	SYK	192060000	183390000	176530000	1.83993e+08
sp|P14869|RLA0_MOUSE	RLA0	181960000	122340000	176430000	1.60243e+08
sp|P62984|RL40_MOUSE;sp|P62983|RS27A_MOUSE;sp|P0CG49|UBB_MOUSE;sp|P0CG50|UBC_MOUSE	RL40	205500000	193070000	175790000	1.91453e+08
sp|Q9R069|BCAM_MOUSE	BCAM	311160000	161630000	174930000	2.15907e+08
sp|Q8R1B4|EIF3C_MOUSE	EIF3C	243650000	160630000	174550000	1.92943e+08
sp|P18608|HMGN1_MOUSE	HMGN1	205360000	355330000	171120000	2.43937e+08
sp|P08003|PDIA4_MOUSE	PDIA4	288300000	87685000	170580000	1.82188e+08
sp|Q8BJD1|ITIH5_MOUSE	ITIH5	182110000	144010000	169250000	1.65123e+08
sp|F6ZDS4|TPR_MOUSE	TPR	176510000	153980000	168710000	166400000
sp|P14685|PSMD3_MOUSE	PSMD3	253400000	286280000	167860000	2.35847e+08
sp|P07310|KCRM_MOUSE	KCRM	789670000	386350000	166150000	447390000
sp|Q9CY58|PAIRB_MOUSE	PAIRB	500520000	190870000	165620000	285670000
sp|Q8BP92|RCN2_MOUSE	RCN2	257780000	110730000	164170000	177560000
sp|Q9CRB9|MIC19_MOUSE	MIC19	107700000	115590000	163820000	1.29037e+08
sp|Q01768|NDKB_MOUSE	NDKB	146700000	149440000	160680000	1.52273e+08
sp|Q71LX4|TLN2_MOUSE	TLN2	283390000	177470000	160290000	207050000
sp|P52503|NDUS6_MOUSE	NDUS6	212100000	106080000	159520000	1.59233e+08
sp|Q91YR1|TWF1_MOUSE	TWF1	307100000	151600000	158620000	2.05773e+08
sp|Q9D3D9|ATPD_MOUSE	ATPD	336800000	310150000	157720000	2.68223e+08
sp|Q9DAS9|GBG12_MOUSE	GBG12	24113000	72882000	156660000	8.45517e+07
sp|O55143|AT2A2_MOUSE	AT2A2	246100000	150300000	155560000	1.83987e+08
sp|Q99JY9|ARP3_MOUSE	ARP3	320660000	233210000	154790000	236220000
sp|Q7M6Y3|PICAL_MOUSE	PICAL	257340000	146390000	154490000	1.86073e+08
sp|Q9WUM3|COR1B_MOUSE	COR1B	272750000	208770000	154200000	2.11907e+08
sp|Q64012|RALY_MOUSE	RALY	85348000	93330000	152250000	1.10309e+08
sp|P60824|CIRBP_MOUSE	CIRBP	150830000	85951000	150130000	1.2897e+08
sp|Q8CAQ8|MIC60_MOUSE	MIC60	102300000	133370000	148880000	1.28183e+08
sp|Q62165|DAG1_MOUSE	DAG1	223080000	118020000	148250000	1.63117e+08
sp|P61979|HNRPK_MOUSE	HNRPK	348490000	102120000	148010000	199540000
sp|P43275|H11_MOUSE	H11	42487000	149890000	147820000	113399000
sp|Q8BX02|KANK2_MOUSE	KANK2	716590000	57698000	147690000	307326000
sp|Q9D2N4|DTNA_MOUSE;sp|O70585|DTNB_MOUSE	DTNA	346820000	143220000	147630000	2.12557e+08
sp|P06837|NEUM_MOUSE	NEUM	383770000	278810000	147480000	270020000
sp|Q6ZQ38|CAND1_MOUSE	CAND1	487500000	313530000	145710000	315580000
sp|Q9CYZ2|TPD54_MOUSE	TPD54	566260000	271160000	145650000	327690000
sp|Q9CXI5|MANF_MOUSE	MANF	224150000	217850000	144380000	195460000
sp|P0C605|KGP1_MOUSE	KGP1	298120000	183320000	143330000	2.08257e+08
sp|P31786|ACBP_MOUSE	ACBP	231310000	164970000	142010000	179430000
sp|Q99LY9|NDUS5_MOUSE	NDUS5	35854000	102300000	141620000	93258000
sp|Q62093|SRSF2_MOUSE	SRSF2	139660000	83339000	141120000	121373000
sp|P70296|PEBP1_MOUSE	PEBP1	229890000	183510000	140730000	184710000
sp|Q80WJ7|LYRIC_MOUSE	LYRIC	168500000	98218000	140610000	135776000
sp|P63038|CH60_MOUSE	CH60	111000000	128420000	140260000	126560000
sp|Q9ER00|STX12_MOUSE	STX12	312440000	153430000	139790000	2.01887e+08
sp|Q7TT50|MRCKB_MOUSE	MRCKB	202460000	68478000	138540000	1.36493e+08
sp|Q8CCS6|PABP2_MOUSE	PABP2	241710000	178840000	134600000	185050000
sp|Q91VR5|DDX1_MOUSE	DDX1	378250000	83368000	133630000	198416000
sp|Q921C5|BICD2_MOUSE	BICD2	229110000	135560000	133560000	1.66077e+08
sp|P97493|THIOM_MOUSE	THIOM	176300000	75451000	132520000	1.2809e+08
sp|Q9R1Q8|TAGL3_MOUSE	TAGL3	142440000	104530000	131590000	1.26187e+08
sp|P11881|ITPR1_MOUSE	ITPR1	338670000	346200000	130650000	271840000
sp|P17095|HMGA1_MOUSE	HMGA1	85947000	122880000	129020000	1.12616e+08
sp|P03995|GFAP_MOUSE	GFAP	275380000	92707000	128510000	1.65532e+08
sp|Q05793|PGBM_MOUSE	PGBM	258830000	157470000	127090000	181130000
sp|Q60973|RBBP7_MOUSE	RBBP7	133200000	42068000	125670000	1.00313e+08
sp|P97434|MPRIP_MOUSE	MPRIP	137050000	113040000	124400000	124830000
sp|E9Q7G0|NUMA1_MOUSE	NUMA1	96993000	115600000	124030000	1.12208e+08
sp|Q3TEA8|HP1B3_MOUSE	HP1B3	180570000	74426000	122550000	1.25849e+08
sp|Q6ZWU9|RS27_MOUSE	RS27	0	115120000	122500000	7.92067e+07
sp|P80318|TCPG_MOUSE	TCPG	552910000	1004700000	122350000	5.59987e+08
sp|Q9WVE8|PACN2_MOUSE	PACN2	374860000	66383000	120270000	187171000
sp|O08539|BIN1_MOUSE	BIN1	209420000	170050000	116360000	1.65277e+08
sp|P97314|CSRP2_MOUSE	CSRP2	123300000	77064000	114050000	1.04805e+08
sp|P63028|TCTP_MOUSE	TCTP	444080000	147750000	113340000	2.35057e+08
sp|Q8CIE6|COPA_MOUSE	COPA	61499000	101410000	113330000	9.20797e+07
sp|P68033|ACTC_MOUSE;sp|P68134|ACTS_MOUSE	ACTC	0	0	113330000	3.77767e+07
sp|Q9Z1Q9|SYVC_MOUSE	SYVC	156370000	109960000	113280000	1.26537e+08
sp|Q9WV55|VAPA_MOUSE	VAPA	133060000	78603000	112290000	1.07984e+08
sp|Q9Z1X4|ILF3_MOUSE	ILF3	94484000	120010000	111570000	108688000
sp|Q62318|TIF1B_MOUSE	TIF1B	192100000	75898000	111070000	126356000
sp|O55029|COPB2_MOUSE	COPB2	63531000	64622000	109640000	7.92643e+07
sp|Q99NB9|SF3B1_MOUSE	SF3B1	55347000	134080000	109150000	9.95257e+07
sp|P62874|GBB1_MOUSE	GBB1	144380000	123500000	108180000	1.25353e+08
sp|Q9Z1D1|EIF3G_MOUSE	EIF3G	157160000	91230000	107770000	118720000
sp|P12367|KAP2_MOUSE	KAP2	234380000	129580000	107430000	157130000
sp|P42669|PURA_MOUSE	PURA	202660000	125460000	106910000	145010000
sp|Q5XJY5|COPD_MOUSE	COPD	261050000	172620000	106430000	1.80033e+08
sp|P23198|CBX3_MOUSE	CBX3	53526000	71661000	104780000	7.66557e+07
sp|P51150|RAB7A_MOUSE	RAB7A	132750000	97820000	104050000	111540000
sp|P13595|NCAM1_MOUSE	NCAM1	248110000	106180000	103240000	152510000
sp|Q9CPR4|RL17_MOUSE	RL17	264820000	101290000	101620000	155910000
sp|Q91Z31|PTBP2_MOUSE	PTBP2	235760000	81624000	101310000	1.39565e+08
sp|Q9CQX8|RT36_MOUSE	RT36	160260000	101010000	101190000	120820000
sp|Q9Z1Z0|USO1_MOUSE	USO1	299360000	316060000	99714000	238378000
sp|Q02053|UBA1_MOUSE	UBA1	48370000	162510000	99394000	1.03425e+08
sp|Q61081|CDC37_MOUSE	CDC37	226430000	129280000	98184000	151298000
sp|Q06890|CLUS_MOUSE	CLUS	245940000	144270000	96971000	1.62394e+08
sp|O70258|SGCE_MOUSE	SGCE	147950000	55751000	94910000	99537000
sp|Q9QZE5|COPG1_MOUSE	COPG1	171440000	124940000	94820000	130400000
sp|Q78PY7|SND1_MOUSE	SND1	313440000	171070000	94638000	1.93049e+08
sp|P97371|PSME1_MOUSE	PSME1	113510000	131730000	94015000	113085000
sp|P07214|SPRC_MOUSE	SPRC	83349000	103690000	93391000	9.34767e+07
sp|Q91YQ5|RPN1_MOUSE	RPN1	101390000	139060000	93188000	1.11213e+08
sp|Q8BG32|PSD11_MOUSE	PSD11	131290000	73336000	93132000	9.92527e+07
sp|O54962|BAF_MOUSE	BAF	116520000	91309000	92800000	1.0021e+08
sp|P61161|ARP2_MOUSE	ARP2	174170000	96849000	92374000	121131000
sp|Q9QZQ8|H2AY_MOUSE	H2AY	52126000	57929000	91495000	6.71833e+07
sp|P62073|TIM10_MOUSE	TIM10	11906000	100900000	91393000	6.80663e+07
sp|P08553|NFM_MOUSE	NFM	150600000	60864000	90973000	1.00812e+08
sp|Q8C0C7|SYFA_MOUSE	SYFA	37768000	88158000	90923000	72283000
sp|O88653|LTOR3_MOUSE	LTOR3	163380000	113550000	90605000	1.22512e+08
sp|O54988|SLK_MOUSE	SLK	260530000	179020000	90345000	1.76632e+08
sp|O08709|PRDX6_MOUSE	PRDX6	191220000	74721000	90156000	118699000
sp|P26369|U2AF2_MOUSE	U2AF2	152690000	85708000	89927000	1.09442e+08
sp|Q9JKK7|TMOD2_MOUSE	TMOD2	60492000	81216000	89531000	7.70797e+07
sp|Q99L47|F10A1_MOUSE	F10A1	205650000	127410000	88392000	140484000
sp|Q8VD04|GRAP1_MOUSE	GRAP1	60676000	294500000	87931000	1.47702e+08
sp|Q9QUI0|RHOA_MOUSE;sp|Q62159|RHOC_MOUSE	RHOA	104800000	85225000	87526000	92517000
sp|Q9Z1Z2|STRAP_MOUSE	STRAP	80667000	95527000	87369000	8.78543e+07
sp|G5E8K5|ANK3_MOUSE	ANK3	80579000	48920000	85484000	71661000
sp|Q6Y685|TACC1_MOUSE	TACC1	80631000	93038000	85239000	8.63027e+07
sp|Q05D44|IF2P_MOUSE	IF2P	131430000	81177000	84991000	9.91993e+07
sp|Q8R5C5|ACTY_MOUSE	ACTY	171370000	106340000	84612000	120774000
sp|Q8CI94|PYGB_MOUSE;sp|Q9ET01|PYGL_MOUSE	PYGB	237900000	184330000	84254000	168828000
sp|P48722|HS74L_MOUSE	HS74L	332100000	163090000	83353000	1.92848e+08
sp|P10833|RRAS_MOUSE	RRAS	430540000	274180000	82560000	2.62427e+08
sp|P54071|IDHP_MOUSE	IDHP	117100000	71157000	81741000	8.99993e+07
sp|P14206|RSSA_MOUSE	RSSA	81222000	49836000	81099000	70719000
sp|O89079|COPE_MOUSE	COPE	84103000	57446000	80714000	7.40877e+07
sp|Q9JJ28|FLII_MOUSE	FLII	79776000	32361000	80420000	6.41857e+07
sp|Q91WD9|SEGN_MOUSE	SEGN	70665000	18552000	80099000	5.64387e+07
sp|P60766|CDC42_MOUSE	CDC42	96646000	80508000	79465000	8.55397e+07
sp|Q99JF8|PSIP1_MOUSE	PSIP1	138050000	45433000	77553000	87012000
sp|Q9WTP7|KAD3_MOUSE	KAD3	27932000	57220000	77291000	5.41477e+07
sp|O08784|TCOF_MOUSE	TCOF	48262000	0	77127000	4.17963e+07
sp|P63276|RS17_MOUSE	RS17	71404000	100250000	76907000	8.28537e+07
sp|Q8VD75|HIP1_MOUSE	HIP1	117060000	101020000	76651000	9.82437e+07
sp|P06728|APOA4_MOUSE	APOA4	142230000	95244000	76625000	1.047e+08
sp|P01901|HA1B_MOUSE;sp|P01896|HA1Z_MOUSE;sp|P01895|HA1Y_MOUSE;sp|P01898|HA10_MOUSE;sp|P14430|HA18_MOUSE;sp|P14428|HA1Q_MOUSE;sp|P14429|HA17_MOUSE;sp|P14426|HA13_MOUSE;sp|P01899|HA11_MOUSE;sp|P01897|HA1L_MOUSE;sp|P01900|HA12_MOUSE;sp|P03991|HA1W_MOUSE;sp|P04223|HA1K_MOUSE	HA1B	0	77957000	76456000	51471000
sp|Q61768|KINH_MOUSE;sp|P28738|KIF5C_MOUSE;sp|P33175|KIF5A_MOUSE	KINH	82345000	71783000	76062000	76730000
sp|P84089|ERH_MOUSE	ERH	81444000	15942000	75371000	5.75857e+07
sp|P46638|RB11B_MOUSE;sp|P62492|RB11A_MOUSE	RB11B	132820000	51029000	75248000	8.63657e+07
sp|P05202|AATM_MOUSE	AATM	27110000	52741000	73720000	5.11903e+07
sp|Q8K4Z5|SF3A1_MOUSE	SF3A1	80275000	63668000	73655000	7.25327e+07
sp|O70194|EIF3D_MOUSE	EIF3D	85906000	54155000	73534000	7.11983e+07
sp|P11983|TCPA_MOUSE	TCPA	65576000	72392000	71327000	69765000
sp|Q9WV92|E41L3_MOUSE	E41L3	112440000	85436000	70972000	89616000
sp|P17427|AP2A2_MOUSE;sp|P17426|AP2A1_MOUSE	AP2A2	125710000	59270000	70619000	8.51997e+07
sp|O35295|PURB_MOUSE	PURB	47105000	52272000	70395000	5.65907e+07
sp|P28653|PGS1_MOUSE	PGS1	103970000	82705000	70253000	8.56427e+07
sp|Q91YH5|ATLA3_MOUSE	ATLA3	28239000	61439000	69470000	5.30493e+07
sp|Q61792|LASP1_MOUSE	LASP1	191230000	136660000	68989000	132293000
sp|Q8R4N0|CLYBL_MOUSE	CLYBL	70008000	71696000	68088000	6.99307e+07
sp|Q9Z0E6|GBP2_MOUSE	GBP2	210930000	156920000	67841000	1.4523e+08
sp|O89114|DNJB5_MOUSE	DNJB5	106910000	69418000	67485000	81271000
sp|Q61581|IBP7_MOUSE	IBP7	230200000	92505000	67103000	129936000
sp|O08599|STXB1_MOUSE	STXB1	112040000	86004000	67084000	88376000
sp|O35226|PSMD4_MOUSE	PSMD4	91081000	61603000	66543000	7.30757e+07
sp|Q9CU62|SMC1A_MOUSE	SMC1A	81502000	38938000	65209000	61883000
sp|P19324|SERPH_MOUSE	SERPH	54363000	63464000	64691000	6.08393e+07
sp|Q9JHS9|CWC15_MOUSE	CWC15	0	63477000	64471000	4.26493e+07
sp|Q60902|EP15R_MOUSE	EP15R	160930000	80567000	62553000	101350000
sp|Q80YX1|TENA_MOUSE	TENA	75405000	46837000	62408000	61550000
sp|Q6ZWY3|RS27L_MOUSE	RS27L	146280000	42859000	62283000	8.38073e+07
sp|P60670|NPL4_MOUSE	NPL4	82403000	60945000	59248000	67532000
sp|P01872|IGHM_MOUSE	IGHM	132900000	58195000	59098000	8.33977e+07
sp|P61164|ACTZ_MOUSE	ACTZ	22272000	76543000	58726000	5.25137e+07
sp|P62242|RS8_MOUSE	RS8	190150000	25777000	58548000	9.14917e+07
sp|Q9Z2X1|HNRPF_MOUSE	HNRPF	247950000	63864000	58039000	1.23284e+08
sp|Q9Z130|HNRDL_MOUSE	HNRDL	89200000	24957000	58034000	57397000
sp|Q9DCW4|ETFB_MOUSE	ETFB	30612000	70762000	57868000	5.30807e+07
sp|Q9JIX8|ACINU_MOUSE	ACINU	188160000	16166000	57658000	87328000
sp|Q4VAA2|CDV3_MOUSE	CDV3	219390000	103840000	57263000	126831000
sp|Q99JI4|PSMD6_MOUSE	PSMD6	119660000	23020000	57186000	66622000
sp|Q9JIQ3|DBLOH_MOUSE	DBLOH	154080000	66959000	56663000	9.25673e+07
sp|O89086|RBM3_MOUSE	RBM3	67290000	49671000	55920000	57627000
sp|O08810|U5S1_MOUSE	U5S1	13217000	24820000	55741000	3.12593e+07
sp|Q8BML9|SYQ_MOUSE	SYQ	81490000	71336000	54742000	6.91893e+07
sp|Q93092|TALDO_MOUSE	TALDO	181560000	41032000	54114000	9.22353e+07
sp|Q61035|SYHC_MOUSE	SYHC	174390000	85900000	52155000	1.04148e+08
sp|P62908|RS3_MOUSE	RS3	125990000	56847000	52123000	78320000
sp|P62843|RS15_MOUSE	RS15	54398000	36623000	52031000	47684000
sp|Q9JIF7|COPB_MOUSE	COPB	116510000	36604000	51800000	6.83047e+07
sp|Q3UL36|ARGL1_MOUSE	ARGL1	191250000	24385000	51202000	8.89457e+07
sp|P50396|GDIA_MOUSE	GDIA	50555000	73872000	50636000	5.83543e+07
sp|Q9WU78|PDC6I_MOUSE	PDC6I	112950000	38566000	48492000	6.66693e+07
sp|Q8VDM4|PSMD2_MOUSE	PSMD2	236880000	78692000	48429000	1.21334e+08
sp|Q80X90|FLNB_MOUSE	FLNB	115820000	114750000	48149000	9.29063e+07
sp|Q62203|SF3A2_MOUSE	SF3A2	191270000	0	47757000	7.96757e+07
sp|P31230|AIMP1_MOUSE	AIMP1	224090000	132430000	47655000	134725000
sp|Q9ERG2|STRN3_MOUSE	STRN3	15817000	60872000	47548000	4.14123e+07
sp|P06745|G6PI_MOUSE;CON__Q3ZBD7	G6PI	278320000	120570000	47363000	148751000
sp|P62322|LSM5_MOUSE	LSM5	62866000	29245000	46903000	46338000
sp|Q9JKB3|YBOX3_MOUSE	YBOX3	153080000	41885000	45787000	8.02507e+07
sp|Q8CGC7|SYEP_MOUSE	SYEP	128460000	169130000	45625000	114405000
sp|Q91V41|RAB14_MOUSE	RAB14	117960000	74590000	44889000	7.91463e+07
sp|P80317|TCPZ_MOUSE	TCPZ	220260000	81087000	44843000	1.15397e+08
sp|Q91VM9|IPYR2_MOUSE	IPYR2	74656000	81984000	43338000	6.66593e+07
sp|P12023|A4_MOUSE	A4	66398000	44512000	41070000	50660000
sp|Q9R0P9|UCHL1_MOUSE	UCHL1	186760000	69300000	40815000	9.89583e+07
sp|Q61838|PZP_MOUSE	PZP	193710000	99530000	40420000	111220000
sp|Q8R5J9|PRAF3_MOUSE	PRAF3	86213000	41978000	39675000	5.59553e+07
sp|P67984|RL22_MOUSE	RL22	63068000	42600000	38475000	4.80477e+07
sp|Q99N28|CADM3_MOUSE	CADM3	71589000	55039000	38431000	5.50197e+07
sp|Q9QXA5|LSM4_MOUSE	LSM4	38300000	25650000	38314000	34088000
sp|Q58A65|JIP4_MOUSE	JIP4	70989000	51426000	37213000	5.32093e+07
sp|P24549|AL1A1_MOUSE;sp|O35945|AL1A7_MOUSE	AL1A1	76193000	41856000	36597000	5.15487e+07
sp|Q9D1A2|CNDP2_MOUSE	CNDP2	114510000	0	35390000	4.99667e+07
sp|Q8BU85|MSRB3_MOUSE	MSRB3	246900000	71248000	35324000	117824000
sp|Q9D0I9|SYRC_MOUSE	SYRC	23682000	27550000	32787000	2.80063e+07
sp|Q8BH61|F13A_MOUSE	F13A	351910000	189520000	32769000	1.914e+08
sp|P49312|ROA1_MOUSE	ROA1	316130000	86352000	32176000	144886000
sp|Q9DBZ5|EIF3K_MOUSE	EIF3K	66658000	31833000	31148000	43213000
sp|Q921M3|SF3B3_MOUSE	SF3B3	129180000	83827000	28490000	80499000
sp|Q8QZS1|HIBCH_MOUSE	HIBCH	22570000	14384000	27527000	2.14937e+07
sp|P56399|UBP5_MOUSE	UBP5	129650000	47608000	27215000	6.81577e+07
sp|P70335|ROCK1_MOUSE	ROCK1	67790000	46634000	25249000	4.65577e+07
sp|P62835|RAP1A_MOUSE	RAP1A	133890000	29948000	24505000	62781000
sp|O35685|NUDC_MOUSE	NUDC	141400000	59810000	22501000	7.45703e+07
sp|Q9D8Y0|EFHD2_MOUSE	EFHD2	49553000	55311000	22364000	4.24093e+07
sp|Q8CHH9|SEPT8_MOUSE	39692	56985000	71248000	22112000	50115000
sp|Q9ERG0|LIMA1_MOUSE	LIMA1	42931000	34354000	22082000	3.31223e+07
sp|P43025|TETN_MOUSE	TETN	21550000	29046000	21661000	2.40857e+07
sp|Q9D8C4|IN35_MOUSE	IN35	26171000	21394000	18779000	2.21147e+07
sp|Q8C8R3|ANK2_MOUSE	ANK2	0	54181000	17749000	2.39767e+07
sp|Q00493|CBPE_MOUSE	CBPE	48586000	58319000	17203000	4.13693e+07
sp|Q6R891|NEB2_MOUSE	NEB2	74057000	30720000	16796000	4.05243e+07
sp|Q9QXD8|LIMD1_MOUSE	LIMD1	81689000	37521000	16455000	4.52217e+07
sp|Q60865|CAPR1_MOUSE	CAPR1	16145000	34089000	16060000	22098000
sp|Q8JZQ9|EIF3B_MOUSE	EIF3B	141440000	70844000	15283000	7.58557e+07
sp|Q9ERK4|XPO2_MOUSE	XPO2	52586000	24546000	13066000	30066000
sp|Q9D8W5|PSD12_MOUSE	PSD12	138760000	68637000	11674000	7.30237e+07
sp|Q9CVB6|ARPC2_MOUSE	ARPC2	106690000	17036000	9389600	4.43719e+07
sp|Q99LP6|GRPE1_MOUSE	GRPE1	144090000	44086000	0	6.27253e+07
sp|Q9D0J8|PTMS_MOUSE	PTMS	683430000	98745000	0	260725000
sp|P16014|SCG1_MOUSE	SCG1	265300000	734900000	0	333400000
sp|P30933|SVS5_MOUSE	SVS5	259490000	0	0	8.64967e+07
sp|Q9QYB1|CLIC4_MOUSE	CLIC4	202700000	37007000	0	7.99023e+07
sp|P18419|SVS4_MOUSE	SVS4	197870000	13844000	0	7.05713e+07
sp|F2Z472|SVS3A_MOUSE	SVS3A	140620000	0	0	4.68733e+07
sp|Q91XV3|BASP1_MOUSE	BASP1	112030000	24543000	0	4.55243e+07
sp|Q64356|SVS6_MOUSE	SVS6	65868000	0	0	21956000
sp|P81117|NUCB2_MOUSE	NUCB2	62236000	0	0	2.07453e+07
