# Supplementary material for: Smooth muscle-specific MMP17 (MT4-MMP) regulates the intestinal stem cell niche and regeneration after damage
Source: Nat Commun. 2021 Nov 18;12:6741. doi: 10.1038/s41467-021-26904-6 (PMC8602650; doi:10.1038/s41467-021-26904-6)
Supplement: Supplementary file 7 — Source Data [file 41467_2021_26904_MOESM7_ESM.xlsx]

## Sheet: Figure 1e
Figure 1e
	Organoids area
	ENR							ENR + MuscleSN							EN							EN + MuscleSN							ER							ER + MuscleSN
	85.6164	85.2851	105.296	113.617	137.949	82.3642	88.0087	258.293	217.854	298.764	212.836	236.213	211.675	177.244	43.5742	32.0249	36.011	25.108	62.9739	26.6931	25.7025	67.2575	44.7674	78.2614	42.2772	73.4673	41.3389	32.554	66.7693	44.9725	44.9741	48.7726	80.6669	44.5648		72.2368	74.5459	148.985	111.961	92.6654	68.8081

## Sheet: Figure 1f
Figure 1f
		ENR	ENR + MuscleSN
	% Budding Organoids	70.5556	40.3727
		53.5211	23.5294
		68.2667	38.8013
		65.8537	12.8125
		55.0173	15.7258
	% Spheroids	ENR	ENR + MuscleSN
		29.4444	59.6273
		46.4789	76.4706
		31.7333	61.1987
		34.1463	87.1875
		42.5605	81.0484

## Sheet: Figure 2c
Figure 2c
	% BGal cells/Total nuclei			MM %	Muscle %
				39.2857	9.64912
				56.5217	20.7792
				62.8319	24.5283
				39.1304	26.1628

## Sheet: Figure 3e
Figure 3e
														Muscle		Crypts
	SMAD4 uncropped gels										SMAD4 relative levels			+/+	-/-	+/+	-/-
														0.7061	1.2365	0.9649	1.469
														1.0532	1.0486	0.8423	1.6219
			Muscle			Mucosa								1.2407	1.0663	1.1928	1.8769
			WT		KO	WT		KO
	SMAD4
	80KDa
	60KDa
	GAPDH
	40KDa
	30KDa

## Sheet: Figure 4a
Figure 4a
		Mmp17
	Colon Lgr5+ area	+/+	-/-
		0.409197	0.219794
		0.272656	0.218555
		0.611582	0.26171
		0.804888	0.260345
		0.762833	0.147629
		1.09258	0.847005
	SI Lgr5+ area	+/+	-/-
		2.07325	0.63074
		1.99593	0.225772
		1.47588	0.900981
		1.34955	0.945487
		0.629265	0.357754
		1.5176	0.743563
		2.276

## Sheet: Figure 4b
Figure 4b
		Mmp17
	SI Olfm4+ area	+/+	-/-
		10.7285	9.19056
		13.8366	10.5015
			10.0822
		11.906	6.4652
		11.7506	7.97145
		7.99966	6.73613
		10.9583	7.80359

## Sheet: Figure 4c
Figure 4c
		Mmp17
	Organoids efficiency (%)	+/+	-/-
		106.667	74.0741
		118.519	80
		91.8518	53.3333
		82.963	82.963

## Sheet: Figure 4d
Figure 4d
	Organoids efficiency (%) after splitting	+/+ ENR WNT	-/- ENR WNT
		108.235	82.3529
		110.588	84.7059
		98.8235	141.177
		82.3529	108.235
	Organoids efficiency (%) in WNR	+/+ WNR	-/- WNR
		203.049	160.976
		107.927	118.902
		107.927	195.732
		107.927	104.268
		94.8718	125.641
		117.949	87.1795

## Sheet: Figure 4g
Figure 4g
		Mmp17
	iECM Crypts/organoid	+/+	-/-
		5.04621	1.16139
		2.96825	0.105172
		4.19192	0.233333
		5.5	0.411111
			0.322757

## Sheet: Figure 5b
Figure 5b
		MMP17
	Colon Length DSS	+/+	-/-
		5.5	5.8
		6.5	5.5
		5	4.7
		5	4.5
		6.3	6
		6.7	5
		6.2	4.2
		7	5
		5.5	6.5
		8.5	4
		6.6	7.4
		7.2	6
		5.8	5.4
		7	5.5

[truncated: 29 more sheets: Figure 5c, Figure 5d, Figure 5f, Figure 5h, Figure 5k, Figure 5l, Figure 6b, Figure 6c, Figure 6d, Figure 6e, Figure 6f, Figure 6h, Figure 6i, Figure 6j, Figure 7d, Figure 7e, Figure 8b, Figure 8c, Figure 8d, Figure 8h …]
